# Supplementary material for: Multi-Scale Assessment and Spatio-Temporal Interaction Characteristics of Ecosystem Health in the Middle Reaches of the Yellow River of China
Source: Int J Environ Res Public Health. 2022 Dec 2;19(23):16144. doi: 10.3390/ijerph192316144 (PMC9739409; doi:10.3390/ijerph192316144)
Supplement: Supplementary file 1 [file ijerph-19-16144-s001.zip]

Archive with 1 entries (1 files):
- ijerph-2033642-supplementary.pdf
